# Supplementary material for: Development of an omnidirectional rotating Compton camera for imaging 177Lu radioactive contamination
Source: PLoS One. 2025 Jun 23;20(6):e0325586. doi: 10.1371/journal.pone.0325586 (PMC12184998; doi:10.1371/journal.pone.0325586)
Supplement: S1 File — (ZIP) [file pone.0325586.s001.zip]

Archive with 75 entries (55 files):
- S1_File/
- S1_File/Figure11/
- S1_File/Figure11/draw_graph_Figure11.C
- S1_File/Figure11/Figure11_graph_AR.png
- S1_File/Figure11/Figure11_graph_cnr.png
- S1_File/Figure11/text_angle.txt
- S1_File/Figure11/text_cnr.txt
- S1_File/Figure5/
- S1_File/Figure5/Absolute_Sensitivity/
- S1_File/Figure5/Absolute_Sensitivity/113 keV/
- S1_File/Figure5/Absolute_Sensitivity/113 keV/data1.txt
- S1_File/Figure5/Absolute_Sensitivity/113 keV/graph_AS_113keV.png
- S1_File/Figure5/Absolute_Sensitivity/1333keV/
- S1_File/Figure5/Absolute_Sensitivity/1333keV/data4.txt
- S1_File/Figure5/Absolute_Sensitivity/1333keV/graph_AS_1333keV.png
- S1_File/Figure5/Absolute_Sensitivity/208 keV/
- S1_File/Figure5/Absolute_Sensitivity/208 keV/data2.txt
- S1_File/Figure5/Absolute_Sensitivity/208 keV/graph_AS_208keV.png
- S1_File/Figure5/Absolute_Sensitivity/511 keV/
- S1_File/Figure5/Absolute_Sensitivity/511 keV/data3.txt
- S1_File/Figure5/Absolute_Sensitivity/511 keV/graph_AS_511keV.png
- S1_File/Figure5/Absolute_Sensitivity/draw_graph_AS.C
- S1_File/Figure5/Absolute_Sensitivity/README.txt
- S1_File/Figure5/Angular_Resolution/
- S1_File/Figure5/Angular_Resolution/113 keV/
- S1_File/Figure5/Angular_Resolution/113 keV/data1.txt
- S1_File/Figure5/Angular_Resolution/113 keV/graph_AR_113keV.png
- S1_File/Figure5/Angular_Resolution/1333keV/
- S1_File/Figure5/Angular_Resolution/1333keV/data4.txt
- S1_File/Figure5/Angular_Resolution/1333keV/graph_AR_1333keV.png
- S1_File/Figure5/Angular_Resolution/208 keV/
- S1_File/Figure5/Angular_Resolution/208 keV/data2.txt
- S1_File/Figure5/Angular_Resolution/208 keV/graph_AR_208keV.png
- S1_File/Figure5/Angular_Resolution/511 keV/
- S1_File/Figure5/Angular_Resolution/511 keV/data3.txt
- S1_File/Figure5/Angular_Resolution/511 keV/graph_AR_511keV.png
- S1_File/Figure5/Angular_Resolution/draw_graph_AR.C
- S1_File/Figure5/Angular_Resolution/README.txt
- S1_File/Figure5/CNR/
- S1_File/Figure5/CNR/113 keV/
- S1_File/Figure5/CNR/113 keV/data1.txt
- S1_File/Figure5/CNR/113 keV/graph_CNR_113keV.png
- S1_File/Figure5/CNR/1333keV/
- S1_File/Figure5/CNR/1333keV/data4.txt
- S1_File/Figure5/CNR/1333keV/graph_CNR_1333keV.png
- S1_File/Figure5/CNR/208 keV/
- S1_File/Figure5/CNR/208 keV/data2.txt
- S1_File/Figure5/CNR/208 keV/graph_CNR_208keV.png
- S1_File/Figure5/CNR/511 keV/
- S1_File/Figure5/CNR/511 keV/data3.txt
- S1_File/Figure5/CNR/511 keV/graph_CNR_511keV.png
- S1_File/Figure5/CNR/draw_graph_CNR.C
- S1_File/Figure5/CNR/README.txt
- S1_File/Figure6/
- S1_File/Figure6/data1.txt
- S1_File/Figure6/data2.txt
- S1_File/Figure6/data3.txt
- S1_File/Figure6/data4.txt
- S1_File/Figure6/data5.txt
- S1_File/Figure6/data6.txt
- S1_File/Figure6/draw_graph_AS_Ene.C
- S1_File/Figure6/Figure6.png
- S1_File/Figure6/README.txt
- S1_File/Figure7/
- S1_File/Figure7/data1.txt
- S1_File/Figure7/data2.txt
- S1_File/Figure7/data3.txt
- S1_File/Figure7/data4.txt
- S1_File/Figure7/data5.txt
- S1_File/Figure7/data6.txt
- S1_File/Figure7/data7.txt
- S1_File/Figure7/draw_graph_AS_ELE.C
- S1_File/Figure7/Figure7.png
- S1_File/Figure7/Figure7.pptx
- S1_File/Figure7/README.txt
