# Supplementary material for: Development of an omnidirectional rotating Compton camera for imaging 177Lu radioactive contamination
Source: PLoS One. 2025 Jun 23;20(6):e0325586. doi: 10.1371/journal.pone.0325586 (PMC12184998; doi:10.1371/journal.pone.0325586)
Supplement: S1 File — (ZIP) [file pone.0325586.s001.zip › S1_File/Figure11/draw_graph_Figure11.C]

#include "TCanvas.h"
#include "TGraph.h"
#include "TStyle.h"
#include <fstream>
#include <vector>
#include <iostream>

void draw_graph_Figure11() {
    // gStyleを使ってグリッドとラベルを設定
    gStyle->SetPadGridX(1); // グリッドの縦線を表示（0を入れると非表示）
    gStyle->SetPadGridY(1); // グリッドの横線を表示（0を入れると非表示）

    // ラベルの設定
    gStyle->SetLabelOffset(0.010, "X"); // 軸とラベルの距離
    gStyle->SetLabelColor(1, "X");      // ラベルの色
    gStyle->SetLabelSize(0.06, "X");    // ラベルのサイズ
    gStyle->SetLabelOffset(0.020, "Y"); // Y軸のラベル設定
    gStyle->SetLabelColor(1, "Y");
    gStyle->SetLabelSize(0.06, "Y");

    const char* filename = "text_angle.txt";  // ← ここに使いたいファイル名を書く
    //const char* filename = "text_cnr.txt";  // ← ここに使いたいファイル名を書く

    TCanvas *c1 = new TCanvas("c1", "Single Graph", 600, 500);

    std::vector<double> x_values;
    std::vector<double> y_values;

    std::ifstream infile(filename);
    if (!infile) {
        std::cerr << "Error opening file " << filename << std::endl;
        return;
    }

    double x, y;
    while (infile >> x >> y) {
        x_values.push_back(x);
        y_values.push_back(y);
    }
    infile.close();

    int n = x_values.size();
    TGraph* gr = new TGraph(n, &x_values[0], &y_values[0]);

        //gr->SetTitle(";Measurement time [min];CNR");
        gr->SetTitle(";Measurement time [min];Angular resolution [degree]");
        
        // 軸のタイトルのオフセットを変更
        gr->GetXaxis()->SetTitleOffset(1.1);  // X軸のタイトルのオフセットを設定
        gr->GetYaxis()->SetTitleOffset(1.2);  // Y軸のタイトルのオフセットを設定
        
        // 軸のタイトルの文字サイズを変更
        gr->GetXaxis()->SetTitleSize(0.06);  // X軸のタイトルの文字サイズを設定
        gr->GetYaxis()->SetTitleSize(0.06);  // Y軸のタイトルの文字サイズを設定
        
        // グラフの余白の調整
        gPad->SetTopMargin(0.04);     //上側のマージン
        gPad->SetBottomMargin(0.14);  //下側のマージン
        gPad->SetLeftMargin(0.16);    //左側のマージン
        gPad->SetRightMargin(0.04);   //右側のマージン
        
                // Y軸を固定する
        gr->SetMinimum(0);
        gr->SetMaximum(20);  //anglar_Resolution
                //gr->SetMaximum(35);  //CNR
        
        // 横軸の範囲を設定
        gr->GetXaxis()->SetRangeUser(0, 60);  // 例として0から45までの範囲を設定

        // マーカーと線のスタイルと色を設定
        gr->SetMarkerStyle(20);
        gr->SetMarkerColor(kGray+2);
        gr->SetMarkerSize(1.5); // マーカーサイズを設定
        
        gr->SetLineColor(kGray+2);  // 線の色を設定
        gr->SetLineStyle(1); // 線のスタイルを設定
        gr->SetLineWidth(3.0); // 線の太さを設定


    gr->Draw("APL");  // Axes + Points + Lines

    c1->SaveAs("Figure11_graph_AR.png");
    //c1->SaveAs("Figure11_graph_cnr.png");
}
