# Supplementary material for: Development of an omnidirectional rotating Compton camera for imaging 177Lu radioactive contamination
Source: PLoS One. 2025 Jun 23;20(6):e0325586. doi: 10.1371/journal.pone.0325586 (PMC12184998; doi:10.1371/journal.pone.0325586)
Supplement: S1 File — (ZIP) [file pone.0325586.s001.zip › S1_File/Figure11/text_angle.txt]

2	8.1686
4	12.2645
6	11.9363
8	12.3857
10	10.8917
12	11.0862
14	10.9191
16	10.9573
18	10.9989
20	10.4404
22	10.5336
24	11.4515
26	10.6656
28	10.6509
30	11.2273
32	10.6253
34	10.5239
36	11.0566
38	11.5638
40	11.5584
42	11.2034
44	10.9287
46	11.3648
48	11.4909
50	11.5954
52	11.5044
54	11.2919
56	11.3387
58	11.4427
60	11.2647
