# Supplementary material for: Development of an omnidirectional rotating Compton camera for imaging 177Lu radioactive contamination
Source: PLoS One. 2025 Jun 23;20(6):e0325586. doi: 10.1371/journal.pone.0325586 (PMC12184998; doi:10.1371/journal.pone.0325586)
Supplement: S1 File — (ZIP) [file pone.0325586.s001.zip › S1_File/Figure11/text_cnr.txt]

2	7.08548
4	8.66450
6	12.01950
8	14.14680
10	14.80090
12	16.35890
14	16.71910
16	17.24880
18	18.12160
20	18.53510
22	19.65740
24	20.17040
26	20.82040
28	20.92350
30	22.37670
32	21.39050
34	22.03420
36	22.91290
38	23.42740
40	23.89250
42	24.08550
44	24.57130
46	25.06960
48	25.84360
50	26.36680
52	26.39430
54	26.67810
56	27.66250
58	27.60600
60	27.12200
