# Supplementary material for: Development of an omnidirectional rotating Compton camera for imaging 177Lu radioactive contamination
Source: PLoS One. 2025 Jun 23;20(6):e0325586. doi: 10.1371/journal.pone.0325586 (PMC12184998; doi:10.1371/journal.pone.0325586)
Supplement: S1 File — (ZIP) [file pone.0325586.s001.zip › S1_File/Figure5/Absolute_Sensitivity/113 keV/data1.txt]

0.5	1.0016E-08	1.15577E-08	6.4154E-09
1.0	3.63603E-08	4.42768E-08	8.40583E-08
1.5	7.18633E-08	8.64507E-08	3.49025E-07
2.0	1.11662E-07	1.42043E-07	9.43242E-07
2.5	1.61003E-07	2.14174E-07	1.87464E-06
3.0	2.19242E-07	2.89342E-07	3.29542E-06
3.5	3.08989E-07	3.95603E-07	5.03335E-06
4.0	3.9893E-07	5.05015E-07	7.13563E-06
