# Supplementary material for: Development of an omnidirectional rotating Compton camera for imaging 177Lu radioactive contamination
Source: PLoS One. 2025 Jun 23;20(6):e0325586. doi: 10.1371/journal.pone.0325586 (PMC12184998; doi:10.1371/journal.pone.0325586)
Supplement: S1 File — (ZIP) [file pone.0325586.s001.zip › S1_File/Figure5/Absolute_Sensitivity/1333keV/data4.txt]

0.5	4.26699E-09	2.35729E-09	1.59142E-10
1.0	6.11441E-08	3.67581E-08	3.58033E-09
1.5	2.66959E-07	1.78987E-07	2.54162E-08
2.0	7.41073E-07	5.11864E-07	9.70282E-08
2.5	1.55673E-06	1.11311E-06	2.46225E-07
3.0	2.85229E-06	2.12625E-06	5.43991E-07
3.5	4.68982E-06	3.59887E-06	1.13036E-06
4.0	7.05178E-06	5.46115E-06	2.0118E-06
