# Supplementary material for: Development of an omnidirectional rotating Compton camera for imaging 177Lu radioactive contamination
Source: PLoS One. 2025 Jun 23;20(6):e0325586. doi: 10.1371/journal.pone.0325586 (PMC12184998; doi:10.1371/journal.pone.0325586)
Supplement: S1 File — (ZIP) [file pone.0325586.s001.zip › S1_File/Figure5/Absolute_Sensitivity/208 keV/data2.txt]

0.5	3.16692E-08	2.70143E-08	2.32745E-09
1.0	1.73487E-07	1.80847E-07	3.48088E-08
1.5	3.9046E-07	4.64113E-07	1.73259E-07
2.0	6.74585E-07	8.37306E-07	5.59423E-07
2.5	1.00801E-06	1.28206E-06	1.27386E-06
3.0	1.32654E-06	1.77968E-06	2.57797E-06
3.5	1.76635E-06	2.34491E-06	4.48593E-06
4.0	2.21889E-06	2.96402E-06	7.08227E-06
