# Supplementary material for: Development of an omnidirectional rotating Compton camera for imaging 177Lu radioactive contamination
Source: PLoS One. 2025 Jun 23;20(6):e0325586. doi: 10.1371/journal.pone.0325586 (PMC12184998; doi:10.1371/journal.pone.0325586)
Supplement: S1 File — (ZIP) [file pone.0325586.s001.zip › S1_File/Figure5/Absolute_Sensitivity/511 keV/data3.txt]

0.5	1.59739E-08	1.0195E-08	3.87908E-10
1.0	1.75476E-07	1.23919E-07	7.00154E-09
1.5	6.25649E-07	4.80312E-07	4.34938E-08
2.0	1.48167E-06	1.21444E-06	1.51428E-07
2.5	2.74351E-06	2.38051E-06	4.28347E-07
3.0	4.5279E-06	4.10372E-06	9.40272E-07
3.5	6.65907E-06	6.23379E-06	1.76829E-06
4.0	9.08201E-06	8.88762E-06	3.14189E-06
