# Supplementary material for: Development of an omnidirectional rotating Compton camera for imaging 177Lu radioactive contamination
Source: PLoS One. 2025 Jun 23;20(6):e0325586. doi: 10.1371/journal.pone.0325586 (PMC12184998; doi:10.1371/journal.pone.0325586)
Supplement: S1 File — (ZIP) [file pone.0325586.s001.zip › S1_File/Figure5/Absolute_Sensitivity/README.txt]

//////////////////////////
README.txt
//////////////////////////

This file provides an overview of the data files included in the Supporting Information (S1_File.zip) for the manuscript:

"Development of an omnidirectional rotating Compton camera for imaging 177Lu radioactive contamination"

=======================
Included Data Files
=======================

Each data file corresponds to measurements based on specific experimental data related to the absolute sensitivity. The format of each file is a tab-delimited plain text table, representing the processed data used for figures in the manuscript.

- File 113 keV > data1.txt
- File 208 keV > data2.txt
- File 511 keV > data3.txt
- File 1333 keV > data4.txt

=======================
ROOT Files
=======================

This directory includes the script file (draw_graph_AS.C) used for data analysis.

The script reads each text data file (.txt) and generates graphs using the ROOT framework. These graphs correspond to the data presented in Figure 5 of the manuscript.

*Note: ROOT framework (https://root.cern/) is required to run the script.

=======================
Figures
=======================

The output figures used in the manuscript and supplementary information are also provided as image files (e.g., PNG format). These figures were generated directly from the data files above using the script file.

=======================
Notes
=======================

- All measurements were performed under the same experimental setup as described in the Methods section of the manuscript.  
