# Supplementary material for: Development of an omnidirectional rotating Compton camera for imaging 177Lu radioactive contamination
Source: PLoS One. 2025 Jun 23;20(6):e0325586. doi: 10.1371/journal.pone.0325586 (PMC12184998; doi:10.1371/journal.pone.0325586)
Supplement: S1 File — (ZIP) [file pone.0325586.s001.zip › S1_File/Figure5/Angular_Resolution/113 keV/data1.txt]

0.5	14.8906	15.2657	15.3549
1.0	15.1655	15.0003	15.2431
1.5	15.9693	15.6714	14.9401
2.0	16.0185	16.4083	15.1775
2.5	16.4391	16.2738	15.3217
3.0	16.7895	16.3674	15.4344
3.5	16.8428	16.5625	15.4037
4.0	16.9001	16.0134	15.4393
