# Supplementary material for: Development of an omnidirectional rotating Compton camera for imaging 177Lu radioactive contamination
Source: PLoS One. 2025 Jun 23;20(6):e0325586. doi: 10.1371/journal.pone.0325586 (PMC12184998; doi:10.1371/journal.pone.0325586)
Supplement: S1 File — (ZIP) [file pone.0325586.s001.zip › S1_File/Figure5/Angular_Resolution/1333keV/data4.txt]

0.5	10.0050	10.3202	10.8837
1.0	9.7493	9.9914	11.1150
1.5	9.6932	9.8183	10.5445
2.0	9.6109	9.7545	10.0057
2.5	9.6000	9.7117	9.9982
3.0	9.6003	9.6147	9.6836
3.5	9.6834	9.6250	9.7445
4.0	9.5527	9.6186	9.5586
