# Supplementary material for: Development of an omnidirectional rotating Compton camera for imaging 177Lu radioactive contamination
Source: PLoS One. 2025 Jun 23;20(6):e0325586. doi: 10.1371/journal.pone.0325586 (PMC12184998; doi:10.1371/journal.pone.0325586)
Supplement: S1 File — (ZIP) [file pone.0325586.s001.zip › S1_File/Figure5/Angular_Resolution/208 keV/data2.txt]

0.5	10.7423	10.5919	11.0403
1.0	11.0078	10.7801	11.1094
1.5	11.2455	11.0858	11.3394
2.0	11.5642	11.3792	11.4156
2.5	12.0703	11.5556	11.5599
3.0	12.4472	11.9445	11.5230
3.5	12.5158	11.8187	11.4551
4.0	12.7975	12.1694	12.0580
