# Supplementary material for: Development of an omnidirectional rotating Compton camera for imaging 177Lu radioactive contamination
Source: PLoS One. 2025 Jun 23;20(6):e0325586. doi: 10.1371/journal.pone.0325586 (PMC12184998; doi:10.1371/journal.pone.0325586)
Supplement: S1 File — (ZIP) [file pone.0325586.s001.zip › S1_File/Figure5/Angular_Resolution/511 keV/data3.txt]

0.5	10.8603	10.9116	11.2456
1.0	10.6559	10.8390	11.3850
1.5	10.6207	10.7615	11.6308
2.0	10.5913	10.7313	11.2121
2.5	10.6230	10.8100	11.2091
3.0	10.9228	10.8745	11.5860
3.5	10.9653	10.8551	11.5207
4.0	11.3438	11.2019	11.6365
