# Supplementary material for: Development of an omnidirectional rotating Compton camera for imaging 177Lu radioactive contamination
Source: PLoS One. 2025 Jun 23;20(6):e0325586. doi: 10.1371/journal.pone.0325586 (PMC12184998; doi:10.1371/journal.pone.0325586)
Supplement: S1 File — (ZIP) [file pone.0325586.s001.zip › S1_File/Figure5/CNR/113 keV/data1.txt]

0.5 	16.9479	15.8738	16.3513
1.0 	15.849		15.8084	15.3373
1.5 	14.2891	14.6283	14.1023
2.0 	12.9637	13.3404	13.9373
2.5 	11.6822	13.9505	13.5256
3.0 	11.6284	11.9763	12.9635
3.5 	12.0871	13.0252	12.7355
4.0 	11.4318	12.436		12.129
