# Supplementary material for: Development of an omnidirectional rotating Compton camera for imaging 177Lu radioactive contamination
Source: PLoS One. 2025 Jun 23;20(6):e0325586. doi: 10.1371/journal.pone.0325586 (PMC12184998; doi:10.1371/journal.pone.0325586)
Supplement: S1 File — (ZIP) [file pone.0325586.s001.zip › S1_File/Figure5/CNR/1333keV/data4.txt]

0.5	24.3700	25.2190	16.7135
1.0	23.9856	23.9059	16.7679
1.5	21.4377	22.9265	17.0948
2.0	21.9786	22.5176	17.8126
2.5	20.8259	22.6489	17.1731
3.0	21.7428	21.9959	17.7125
3.5	22.6825	23.4817	18.1689
4.0	24.4565	22.8330	18.6637
