# Supplementary material for: Development of an omnidirectional rotating Compton camera for imaging 177Lu radioactive contamination
Source: PLoS One. 2025 Jun 23;20(6):e0325586. doi: 10.1371/journal.pone.0325586 (PMC12184998; doi:10.1371/journal.pone.0325586)
Supplement: S1 File — (ZIP) [file pone.0325586.s001.zip › S1_File/Figure5/CNR/208 keV/data2.txt]

0.5	30.5892	31.9260	29.3686
1.0	32.1811	31.2283	31.8766
1.5	32.7074	32.1939	31.4946
2.0	29.2010	29.6828	30.5964
2.5	30.8257	33.0990	32.3364
3.0	28.5658	28.2027	30.9637
3.5	29.7350	29.8953	32.3059
4.0	27.9850	28.8164	29.5126
