# Supplementary material for: Development of an omnidirectional rotating Compton camera for imaging 177Lu radioactive contamination
Source: PLoS One. 2025 Jun 23;20(6):e0325586. doi: 10.1371/journal.pone.0325586 (PMC12184998; doi:10.1371/journal.pone.0325586)
Supplement: S1 File — (ZIP) [file pone.0325586.s001.zip › S1_File/Figure5/CNR/511 keV/data3.txt]

0.5	26.6525	25.6518	23.5736
1.0	31.2106	28.6040	23.9310
1.5	30.8288	30.9076	24.3220
2.0	35.5212	31.0560	26.6100
2.5	36.9770	33.1220	26.6100
3.0	37.6713	33.6998	28.2070
3.5	41.1256	34.8556	29.0656
4.0	37.8689	37.2762	31.4280
