# Supplementary material for: Development of an omnidirectional rotating Compton camera for imaging 177Lu radioactive contamination
Source: PLoS One. 2025 Jun 23;20(6):e0325586. doi: 10.1371/journal.pone.0325586 (PMC12184998; doi:10.1371/journal.pone.0325586)
Supplement: S1 File — (ZIP) [file pone.0325586.s001.zip › S1_File/Figure5/CNR/draw_graph_CNR.C]

#include "TCanvas.h"
#include "TGraph.h"
#include "TStyle.h"
#include "TLegend.h"
#include <fstream>
#include <vector>
#include <iostream>

void draw_graph_CNR() {
    // gStyleを使ってグリッドとラベルを設定
    gStyle->SetPadGridX(1); // グリッドの縦線を表示（0を入れると非表示）
    gStyle->SetPadGridY(1); // グリッドの横線を表示（0を入れると非表示）

    // ラベルの設定
    gStyle->SetLabelOffset(0.010, "X"); // 軸とラベルの距離
    gStyle->SetLabelColor(1, "X");      // ラベルの色
    gStyle->SetLabelSize(0.06, "X");    // ラベルのサイズ
    gStyle->SetLabelOffset(0.020, "Y"); // Y軸のラベル設定
    gStyle->SetLabelColor(1, "Y");
    gStyle->SetLabelSize(0.06, "Y");

    // ファイル名
    //const char* filename = "data1.txt"; //113 keV
	//const char* filename = "data2.txt";  //208 keV
	//const char* filename = "data3.txt";  //511 keV
	const char* filename = "data4.txt";  //1333 keV

    // 凡例のエントリ
    const char* legendEntries[3] = {"CsI", "NaI", "CaF_{2}"};

    // キャンバスの作成
    TCanvas *c1 = new TCanvas("c1", "Graph from File", 500, 500);
    
    // 縦軸を対数スケールに設定
    //c1->SetLogy();

    // マーカーと色の設定
    int markerStyles[3] = {20, 22, 21}; // 〇、●、三角マーカー
    int lineStyles[3] = {1, 1, 1}; // 実線、破線、点線
    int colors[3] = {kGray+1 ,kAzure+2, kOrange+1}; // 色の配列

    // データを格納するベクター
    std::vector<double> x_values;
    std::vector<double> y_values[3]; // 3つのエネルギーに対応するベクター

    // ファイルを開く
    std::ifstream infile(filename);
    if (!infile) {
        std::cerr << "Error opening file " << filename << std::endl;
        return;
    }

    // データを読み込む
    double x, y1, y2, y3;
    while (infile >> x >> y1 >> y2 >> y3) {
        x_values.push_back(x);
        y_values[0].push_back(y1);
        y_values[1].push_back(y2);
        y_values[2].push_back(y3);
    }

    infile.close();

    // データポイントの数
    int n = x_values.size();

    // ROOTの配列に変換
    double* x_arr = &x_values[0];
    double* y_arr[3] = {&y_values[0][0], &y_values[1][0], &y_values[2][0]};

    // グラフを格納するベクター
    std::vector<TGraph*> graphs(3);
    for (int i = 0; i < 3; ++i) {
        graphs[i] = new TGraph(n, x_arr, y_arr[i]);
    }

    // レジェンドの作成
    TLegend *legend = new TLegend(0.70, 0.68, 0.92, 0.90); // 右上に配置
            //TLegend *legend = new TLegend(0.70, 0.18, 0.92, 0.40); // 右下に配置

    legend->SetTextSize(0.05); // テキストサイズを設定
    legend->SetTextFont(62);   // フォントを設定
    legend->SetBorderSize(1);  // 枠線のサイズを設定（デフォルトは1）
    legend->SetMargin(0.5);    // マージンを調整して文字にフィットさせる

    // グラフの設定と描画
    for (int i = 0; i < 3; ++i) {
        TGraph *gr = graphs[i];
        gr->SetTitle(";Crystal size [cm];CNR");
        //gr->SetTitle(";Scintillator Size [mm];Angular resolution [degree]");

        // 軸のタイトルのオフセットを変更
        gr->GetXaxis()->SetTitleOffset(1.1);  // X軸のタイトルのオフセットを設定
        gr->GetYaxis()->SetTitleOffset(1.4);  // Y軸のタイトルのオフセットを設定
        
        // 軸のタイトルの文字サイズを変更
        gr->GetXaxis()->SetTitleSize(0.06);  // X軸のタイトルの文字サイズを設定
        gr->GetYaxis()->SetTitleSize(0.06);  // Y軸のタイトルの文字サイズを設定
        
        // グラフの余白の調整
        gPad->SetTopMargin(0.04);     //上側のマージン
        gPad->SetBottomMargin(0.14);  //下側のマージン
        gPad->SetLeftMargin(0.20);    //左側のマージン
        gPad->SetRightMargin(0.04);   //右側のマージン
       
        
        // Y軸を固定する
        gr->SetMinimum(0);
        gr->SetMaximum(50);
        
        // 横軸の範囲を設定
        gr->GetXaxis()->SetRangeUser(0, 45);  // 例として0から45までの範囲を設定

        // マーカーと線のスタイルと色を設定
        gr->SetMarkerStyle(markerStyles[i]);
        gr->SetMarkerColor(colors[i]);
        gr->SetMarkerSize(1.5); // マーカーサイズを設定
        
        gr->SetLineColor(colors[i]);  // 線の色を設定
        gr->SetLineStyle(lineStyles[i]); // 線のスタイルを設定
        gr->SetLineWidth(3.0); // 線の太さを設定

        // グラフの描画モードを設定（最初のグラフは "ALP*"、以降のグラフは "LP same"）
        if (i == 0) {
            gr->Draw("ALP");
        } else {
            gr->Draw("LP same");
        }

        // レジェンドにエントリを追加
        legend->AddEntry(gr, legendEntries[i], "lp");
    }

    // レジェンドを描画
    legend->Draw();

    // キャンバスの保存
    //c1->SaveAs("graph_CNR_113keV.png");
    //c1->SaveAs("graph_CNR_208keV.png");
    //c1->SaveAs("graph_CNR_511keV.png");
    c1->SaveAs("graph_CNR_1333keV.png");
}
