# Supplementary material for: Development of an omnidirectional rotating Compton camera for imaging 177Lu radioactive contamination
Source: PLoS One. 2025 Jun 23;20(6):e0325586. doi: 10.1371/journal.pone.0325586 (PMC12184998; doi:10.1371/journal.pone.0325586)
Supplement: S1 File — (ZIP) [file pone.0325586.s001.zip › S1_File/Figure6/data1.txt]

59.5	5.49854E-10
113	3.08989E-07
141	6.11652E-07
166	9.63948E-07
208	1.76635E-06
364	5.43674E-06
511	6.65907E-06
662	6.60263E-06
1173	5.04868E-06
1333	4.68982E-06
1836	3.79643E-06
