# Supplementary material for: Development of an omnidirectional rotating Compton camera for imaging 177Lu radioactive contamination
Source: PLoS One. 2025 Jun 23;20(6):e0325586. doi: 10.1371/journal.pone.0325586 (PMC12184998; doi:10.1371/journal.pone.0325586)
Supplement: S1 File — (ZIP) [file pone.0325586.s001.zip › S1_File/Figure6/data2.txt]

59.5	1.19216E-09
113	3.95603E-07
141	8.06291E-07
166	1.26126E-06
208	2.34491E-06
364	5.8085E-06
511	6.23379E-06
662	5.72675E-06
1173	3.948E-06
1333	3.59887E-06
1836	2.75608E-06
