# Supplementary material for: Development of an omnidirectional rotating Compton camera for imaging 177Lu radioactive contamination
Source: PLoS One. 2025 Jun 23;20(6):e0325586. doi: 10.1371/journal.pone.0325586 (PMC12184998; doi:10.1371/journal.pone.0325586)
Supplement: S1 File — (ZIP) [file pone.0325586.s001.zip › S1_File/Figure6/data3.txt]

59.5	2.10258E-08
113	5.03335E-06
141	5.62311E-06
166	5.31169E-06
208	4.48593E-06
364	2.61886E-06
511	1.76829E-06
662	1.47585E-06
1173	1.21455E-06
1333	1.13036E-06
1836	1.0727E-06
