# Supplementary material for: Development of an omnidirectional rotating Compton camera for imaging 177Lu radioactive contamination
Source: PLoS One. 2025 Jun 23;20(6):e0325586. doi: 10.1371/journal.pone.0325586 (PMC12184998; doi:10.1371/journal.pone.0325586)
Supplement: S1 File — (ZIP) [file pone.0325586.s001.zip › S1_File/Figure6/data4.txt]

59.5	3.35423E-10
113	1.61003E-07
141	3.44864E-07
166	5.45869E-07
208	1.00801E-06
364	2.58797E-06
511	2.74351E-06
662	2.54226E-06
1173	1.73351E-06
1333	1.55673E-06
1836	1.19609E-06
