# Supplementary material for: Development of an omnidirectional rotating Compton camera for imaging 177Lu radioactive contamination
Source: PLoS One. 2025 Jun 23;20(6):e0325586. doi: 10.1371/journal.pone.0325586 (PMC12184998; doi:10.1371/journal.pone.0325586)
Supplement: S1 File — (ZIP) [file pone.0325586.s001.zip › S1_File/Figure6/data5.txt]

59.5	7.32961E-10
113	2.14174E-07
141	4.44497E-07
166	6.99418E-07
208	1.28206E-06
364	2.55667E-06
511	2.38051E-06
662	2.01999E-06
1173	1.28032E-06
1333	1.11311E-06
1836	8.46259E-07
