# Supplementary material for: Development of an omnidirectional rotating Compton camera for imaging 177Lu radioactive contamination
Source: PLoS One. 2025 Jun 23;20(6):e0325586. doi: 10.1371/journal.pone.0325586 (PMC12184998; doi:10.1371/journal.pone.0325586)
Supplement: S1 File — (ZIP) [file pone.0325586.s001.zip › S1_File/Figure6/data6.txt]

59.5	1.11634E-08
113	1.87464E-06
141	1.8898E-06
166	1.69538E-06
208	1.27386E-06
364	6.46248E-07
511	4.28347E-07
662	3.25236E-07
1173	2.56164E-07
1333	2.46225E-07
1836	2.50325E-07
