# Supplementary material for: Development of an omnidirectional rotating Compton camera for imaging 177Lu radioactive contamination
Source: PLoS One. 2025 Jun 23;20(6):e0325586. doi: 10.1371/journal.pone.0325586 (PMC12184998; doi:10.1371/journal.pone.0325586)
Supplement: S1 File — (ZIP) [file pone.0325586.s001.zip › S1_File/Figure6/draw_graph_AS_Ene.C]

#include "TCanvas.h"
#include "TGraph.h"
#include "TStyle.h"
#include "TLegend.h"
#include "TMultiGraph.h"
#include <fstream>
#include <vector>
#include <iostream>

void draw_graph_AS_Ene() {
    // gStyleを使ってグリッドとラベルを設定
    gStyle->SetPadGridX(1); // グリッドの縦線を表示（0を入れると非表示）
    gStyle->SetPadGridY(1); // グリッドの横線を表示（0を入れると非表示）

    // ラベルの設定
    gStyle->SetLabelOffset(0.010, "X"); // 軸とラベルの距離
    gStyle->SetLabelColor(1, "X");      // ラベルの色
    gStyle->SetLabelSize(0.06, "X");    // ラベルのサイズ
        
    gStyle->SetLabelOffset(0.020, "Y"); // Y軸のラベル設定
    gStyle->SetLabelColor(1, "Y");
    gStyle->SetLabelSize(0.06, "Y");

    // ファイル名の設定
    const char* filenames[6] = {"data1.txt", "data2.txt", "data3.txt", "data4.txt", "data5.txt", "data6.txt"};
    
    //3.5cm
    //data1 = CsI, data2 = NaI, data3 = CaF_2
    //2.5cm
    //data4 = CsI, data5 = NaI, data6 = CaF_2

    // キャンバスの作成
    TCanvas *c1 = new TCanvas("c1", "Graphs from Files", 900, 800);
    c1->SetLogx(); // 横軸を対数スケール
    c1->SetLogy(); // 縦軸を対数スケール

    // レジェンドの作成
    TLegend *legend = new TLegend(0.7, 0.20, 0.86, 0.48);
        //TLegend *legend = new TLegend(0.84, 0.5, 0.98, 0.75); // 右外に配置
    legend->SetTextSize(0.04);
    legend->SetTextFont(62);
    legend->SetBorderSize(1);
    legend->SetMargin(0.3);

    // マーカーと色の設定
    int markerStyles[6] = {20, 22, 21, 20, 22, 21};
    int lineStyles[6] = {1, 1, 1, 2, 2, 2};
    int colors[6] = {kGray+1, kAzure+2, kOrange+1, kGray+1, kAzure+2, kOrange+1};

    // マルチグラフの作成
    TMultiGraph *mg = new TMultiGraph();

    // グラフを格納するベクター
    std::vector<TGraph*> graphs;

    for (int fileIndex = 0; fileIndex < 6; ++fileIndex) {
        // データを格納するベクター
        std::vector<double> x_values;
        std::vector<double> y_values;

        // ファイルを開く
        std::ifstream infile(filenames[fileIndex]);
        if (!infile) {
            std::cerr << "Error opening file " << filenames[fileIndex] << std::endl;
            continue;
        }

        // データを読み込む
        double x, y;
        while (infile >> x >> y) {
            x_values.push_back(x);
            y_values.push_back(y);
        }
        infile.close();

        // データポイントの数
        int n = x_values.size();

        // ROOTの配列に変換
        double* x_arr = &x_values[0];
        double* y_arr = &y_values[0];

        // グラフの作成
        TGraph* graph = new TGraph(n, x_arr, y_arr);
        graphs.push_back(graph);

        // グラフのスタイルを設定
        graph->SetMarkerStyle(markerStyles[fileIndex]);
        graph->SetMarkerColor(colors[fileIndex]);
        graph->SetMarkerSize(1.5);
        graph->SetLineColor(colors[fileIndex]);
        graph->SetLineStyle(lineStyles[fileIndex]);
        graph->SetLineWidth(3.0);

        // グラフをマルチグラフに追加
        mg->Add(graph);
    }

    // マルチグラフの軸タイトルや範囲を設定
    mg->SetTitle(";Total energy (E_{1}+E_{2}) [keV];Absolute sensitivity");
    
    // 軸のタイトルのオフセットを変更
    mg->GetXaxis()->SetTitleOffset(1.4);  // X軸のタイトルのオフセットを設定
    mg->GetYaxis()->SetTitleOffset(1.4);  // Y軸のタイトルのオフセットを設定
        
    // 軸のタイトルの文字サイズを変更
    mg->GetXaxis()->SetTitleSize(0.06);  // X軸のタイトルの文字サイズを設定
    mg->GetYaxis()->SetTitleSize(0.06);  // Y軸のタイトルの文字サイズを設定
        
    // グラフの余白の調整
    gPad->SetTopMargin(0.04);     //上側のマージン
    gPad->SetBottomMargin(0.18);  //下側のマージン
    gPad->SetLeftMargin(0.18);    //左側のマージン
    gPad->SetRightMargin(0.04);   //右側のマージンを広くする
        
    mg->GetXaxis()->SetRangeUser(5E+1, 9E+3); // 横軸の範囲を設定
    mg->GetYaxis()->SetRangeUser(1E-8, 1E-5); // 縦軸の範囲を設定

    // マルチグラフを描画
    mg->Draw("ALP");

    // レジェンドにエントリを追加
    TGraph measurementGraph; 
    measurementGraph.SetLineStyle(1);
    measurementGraph.SetLineColor(kBlack);
    measurementGraph.SetLineWidth(3.0);   
    legend->AddEntry(&measurementGraph, "3.5 cm", "l");

    TGraph simulationGraph; 
    simulationGraph.SetLineStyle(2);
    simulationGraph.SetLineColor(kBlack);
    simulationGraph.SetLineWidth(3.0); 
    legend->AddEntry(&simulationGraph, "2.5 cm", "l");

    TGraph p113;
    p113.SetMarkerStyle(20);
    p113.SetMarkerColor(kGray+1);
    p113.SetMarkerSize(1.5);
    legend->AddEntry(&p113, "CsI", "p");

    TGraph p208;
    p208.SetMarkerStyle(22);
    p208.SetMarkerColor(kAzure+2);
    p208.SetMarkerSize(1.5);
    legend->AddEntry(&p208, "NaI", "p");

    TGraph p113208;
    p113208.SetMarkerStyle(21);
    p113208.SetMarkerColor(kOrange+1);
    p113208.SetMarkerSize(1.5);
    legend->AddEntry(&p113208, "CaF_{2}", "p");

    // レジェンドを描画
    legend->Draw();

    // キャンバスの保存
    c1->SaveAs("Figure6.png");
}
