# Supplementary material for: Development of an omnidirectional rotating Compton camera for imaging 177Lu radioactive contamination
Source: PLoS One. 2025 Jun 23;20(6):e0325586. doi: 10.1371/journal.pone.0325586 (PMC12184998; doi:10.1371/journal.pone.0325586)
Supplement: S1 File — (ZIP) [file pone.0325586.s001.zip › S1_File/Figure7/draw_graph_AS_ELE.C]

#include "TCanvas.h"
#include "TGraph.h"
#include "TStyle.h"
#include "TLegend.h"
#include "TMultiGraph.h"
#include <fstream>
#include <vector>
#include <iostream>

void draw_graph_AS_ELE() {
    // gStyleを使ってグリッドとラベルを設定
    gStyle->SetPadGridX(1); // グリッドの縦線を表示（0を入れると非表示）
    gStyle->SetPadGridY(1); // グリッドの横線を表示（0を入れると非表示）

    // ラベルの設定
    gStyle->SetLabelOffset(0.010, "X"); // 軸とラベルの距離
    gStyle->SetLabelColor(1, "X");      // ラベルの色
    gStyle->SetLabelSize(0.06, "X");    // ラベルのサイズ
        
    gStyle->SetLabelOffset(0.020, "Y"); // Y軸のラベル設定
    gStyle->SetLabelColor(1, "Y");
    gStyle->SetLabelSize(0.06, "Y");
    
    // ファイル名の設定
    const char* filenames[7] = {"data1.txt", "data2.txt", "data3.txt", "data4.txt", "data5.txt", "data6.txt", "data7.txt"};
    
    //data1 = 113 keV & CaF_2
    //data2 = 141 keV & CaF_2
    //data3 = 208 keV & CaF_2
    //data4 = 511 keV & CsI
    //data5 = 511 keV & NaI
    //data6 = 1333 keV & CsI
    //data7 = 1333 keV & NaI
    
    // キャンバスの作成
    TCanvas *c1 = new TCanvas("c1", "Graphs from Files", 800, 800);

    // レジェンドの作成
    TLegend *legend = new TLegend(0.75, 0.20, 0.89, 0.38);
        //TLegend *legend = new TLegend(0.84, 0.5, 0.98, 0.75); // 右外に配置
    legend->SetTextSize(0.04);
    legend->SetTextFont(62);
    legend->SetBorderSize(1);
    legend->SetMargin(0.3);

    // マーカーと色の設定
    int markerStyles[7] = {21, 21, 21, 20, 22, 20, 22}; //20○:CsI 22△:NaI　21□:CaF
    int lineStyles[7] = {1, 1, 1, 1, 1, 1, 1};
    int colors[7] = {kAzure+5, kGreen-3, kRed-3, kOrange-3, kOrange-3, kGray+2, kGray+2};

    // マルチグラフの作成
    TMultiGraph *mg = new TMultiGraph();

    // グラフを格納するベクター
    std::vector<TGraph*> graphs;

    for (int fileIndex = 0; fileIndex < 7; ++fileIndex) {
        // データを格納するベクター
        std::vector<double> x_values;
        std::vector<double> y_values;

        // ファイルを開く
        std::ifstream infile(filenames[fileIndex]);
        if (!infile) {
            std::cerr << "Error opening file " << filenames[fileIndex] << std::endl;
            continue;
        }

        // データを読み込む
        double x, y;
        while (infile >> x >> y) {
            x_values.push_back(x);
            y_values.push_back(y);
        }
        infile.close();

        // データポイントの数
        int n = x_values.size();

        // ROOTの配列に変換
        double* x_arr = &x_values[0];
        double* y_arr = &y_values[0];

        // グラフの作成
        TGraph* graph = new TGraph(n, x_arr, y_arr);
        graphs.push_back(graph);
        // X軸、Y軸の分割数を設定
        //graph->GetXaxis()->SetNdivisions(6, 5, 1);  // 個々のグラフに対して設定
        // グラフのスタイルを設定
        graph->SetMarkerStyle(markerStyles[fileIndex]);
        graph->SetMarkerColor(colors[fileIndex]);
        graph->SetMarkerSize(1.5);
        graph->SetLineColor(colors[fileIndex]);
        graph->SetLineStyle(lineStyles[fileIndex]);
        graph->SetLineWidth(3.0);
        
        // グラフをマルチグラフに追加
        mg->Add(graph);
    }

    // マルチグラフの軸タイトルや範囲を設定
    mg->SetTitle(";Elevation [degree];Absolute sensitivity (arbitrary)");
    
    // 軸のタイトルのオフセットを変更
    mg->GetXaxis()->SetTitleOffset(1.2);  // X軸のタイトルのオフセットを設定
    mg->GetYaxis()->SetTitleOffset(1.5);  // Y軸のタイトルのオフセットを設定
        
    // 軸のタイトルの文字サイズを変更
    mg->GetXaxis()->SetTitleSize(0.06);  // X軸のタイトルの文字サイズを設定
    mg->GetYaxis()->SetTitleSize(0.06);  // Y軸のタイトルの文字サイズを設定
        
    // グラフの余白の調整
    gPad->SetTopMargin(0.06);     //上側のマージン
    gPad->SetBottomMargin(0.18);  //下側のマージン
    gPad->SetLeftMargin(0.20);    //左側のマージン
    gPad->SetRightMargin(0.04);   //右側のマージンを広くする
    
            
    mg->GetYaxis()->SetRangeUser(0, 1.5); // 縦軸の範囲を設定
    mg->GetXaxis()->SetRangeUser(0., 90.); // X軸の範囲を設定
    
    //mg->GetXaxis()->SetNdivisions(6,5,false);
        
    // マルチグラフを描画
    mg->Draw("ALP");
    // パッドを更新して軸情報を適用可能にする
    gPad->Update();
    gPad->Modified();

    // X軸の分割数を設定
    //mg->GetXaxis()->SetNdivisions(3,2,false);

    // レジェンドにエントリを追加
    /*
    TGraph g113Graph; 
    g113Graph.SetLineStyle(1);
    g113Graph.SetLineColor(kAzure+1);
    g113Graph.SetLineWidth(3.0);   
    legend->AddEntry(&g113Graph, "113 keV", "l");

    TGraph g141Graph; 
    g141Graph.SetLineStyle(1);
    g141Graph.SetLineColor(kGreen+1);
    g141Graph.SetLineWidth(3.0); 
    legend->AddEntry(&g141Graph, "141 keV", "l");
    
    TGraph g208Graph; 
    g208Graph.SetLineStyle(1);
    g208Graph.SetLineColor(kRed+1);
    g208Graph.SetLineWidth(3.0); 
    legend->AddEntry(&g208Graph, "208 keV", "l");
    
    TGraph g511Graph; 
    g511Graph.SetLineStyle(1);
    g511Graph.SetLineColor(kPink+6);
    g511Graph.SetLineWidth(3.0); 
    legend->AddEntry(&g511Graph, "511 keV", "l");
    
    TGraph g1333Graph; 
    g1333Graph.SetLineStyle(1);
    g1333Graph.SetLineColor(kGray+3);
    g1333Graph.SetLineWidth(3.0); 
    legend->AddEntry(&g1333Graph, "1333 keV", "l");
    */
    TGraph CsI;
    CsI.SetMarkerStyle(20);
    CsI.SetMarkerColor(kGray+3);
    CsI.SetMarkerSize(1.5);
    legend->AddEntry(&CsI, "CsI", "p");

    TGraph NaI;
    NaI.SetMarkerStyle(22);
    NaI.SetMarkerColor(kGray+3);
    NaI.SetMarkerSize(1.5);
    legend->AddEntry(&NaI, "NaI", "p");

    TGraph CaF;
    CaF.SetMarkerStyle(21);
    CaF.SetMarkerColor(kGray+3);
    CaF.SetMarkerSize(1.5);
    legend->AddEntry(&CaF, "CaF_{2}", "p");

    // レジェンドを描画
    legend->Draw();

    // キャンバスの保存
    c1->SaveAs("Figure7.png");
}
